# Supplementary material for: Elaeagnus angustifolia L. Polysaccharide Alleviates High-Fat High-Fructose Diet (HFFD)-Induced Cognitive Impairment by Modulating the Gut-Liver-Brain Axis
Source: Foods. 2026 May 19;15(10):1794. doi: 10.3390/foods15101794 (PMC13205740; doi:10.3390/foods15101794)
Supplement: Supplementary file 1 [file foods-15-01794-s001.zip]

Archive with 1 entries (1 files):
- foods-4250250-supplementary.pdf
